# Supplementary material for: SNP-by-CpG Site Interactions in ABCA7 Are Associated with Cognition in Older African Americans
Source: Genes (Basel). 2022 Nov 18;13(11):2150. doi: 10.3390/genes13112150 (PMC9691156; doi:10.3390/genes13112150)
Supplement: Supplementary file 1 [file genes-13-02150-s001.zip]

Archive with 1 entries (1 files):
- genes-1938107-supplementary.pdf
